# Supplementary material for: TMacaque-FaceNet: Automatic Facial Recognition Based on Vision Transformer for Wild Tibetan Macaques
Source: Animals (Basel). 2026 Apr 3;16(7):1107. doi: 10.3390/ani16071107 (PMC13072414; doi:10.3390/ani16071107)
Supplement: Supplementary file 1 [file animals-16-01107-s001.zip]

Archive with 1 entries (1 files):
- animals-4214944-supplementary.pdf
